# Supplementary material for: Physical Couple and Family Violence Among Clients Seeking Therapy: Identifiers and Predictors
Source: Front Psychol. 2019 Dec 17;10:2847. doi: 10.3389/fpsyg.2019.02847 (PMC6928105; doi:10.3389/fpsyg.2019.02847)
Supplement: Supplementary file 1 [file Table_1.xlsx]

## Sheet: Ark1
	Supplementary table
	Characteristics of the total sample and the differences between the sample with and without physical couple violence
		All			Physical couple violence			No physical couple violence
		N = 830			N = 169			N = 604
	Variable	%	N		%	N		%	N		sig	χ2	df
	Sex: Female	51.8	430		47.3373	80		52.4834	317		0.237	1.4	1
	Education										0.736	0.612	2
	Low	52.5301	436		54.4379	92		51.9868	314
	Medium (Bachelor)	31.5663	262		31.3609	53		31.9536	193
	High (Master or PhD)	15.1807	126		13.6095	23		15.894	96
	Income										0.001	13.612	2
	Low (400 000 NOK and below)	12.6506	105		15.9763	27		8.9404	54
	Medium (401 000 to 800 000 NOK)	54.2169	450		59.7633	101		53.8079	325
	High (above 800 000 NOK)	32.0482	266		23.6686	40		36.5894	221
	Income sufficient	88.0723	731		85.2071	144		90.0662	544		0.073	3.212	1
	Relationship status										0.653	0.202	1
	Comitted relationship - not married	19.5181	162		18.9349	32		20.6954	125
	Married	71.0843	590		75.1479	127		74.3377	449
	Medication
	Using medication (one or more)	21.6867	180		18.9349	32		22.5166	136		0.318	0.996	1
	Depression	13.7349	114		11.8343	20		14.2384	86		0.104	2.64	1
	Anxiety	6.98795	58		9.46746	16		6.29139	38		0.48	0.5	1
	Concentration difficulties/hyperactivity	2.53012	21		1.18343	2		2.81457	17		0.139	2.185	1
	Bipolar	3.37349	28		3.5503	6		3.64238	22		0.631	0.231	1
	Other	6.0241	50		8.28402	14		5.13245	31		0.376	0.784	1
	Prior experience with therapy										0.043	8.165	3
	None	25.3012	210		17.7515	30		27.3179	165
	Less than one year	37.1084	308		43.787	74		36.755	222
	One to three years	20.4819	170		18.3432	31		20.3642	123
	More than three years	16.3855	136		19.5266	33		15.3974	93
	Family Violence Dicotomous	24.9398	207		49.7041	84		18.0464	109		0	84.324	1
	Couple Violence Dicotomous	20.3614	169		100	169		0	0
